# Supplementary material for: Monitoring the Emergence of SARS-CoV-2 VOCs in Wastewater and Clinical Samples—A One-Year Study in Santiago de Compostela (Spain)
Source: Viruses. 2025 Mar 28;17(4):489. doi: 10.3390/v17040489 (PMC12030845; doi:10.3390/v17040489)
Supplement: Supplementary file 1 [file viruses-17-00489-s001.zip]

Archive with 1 entries (1 files):
- viruses-3481805-supplementary.pdf
